# Supplementary material for: Intraperitoneal administration of human “Neo-Islets”, 3-D organoids of mesenchymal stromal and pancreatic islet cells, normalizes blood glucose levels in streptozotocin-diabetic NOD/SCID mice: Significance for clinical trials
Source: PLoS One. 2021 Oct 28;16(10):e0259043. doi: 10.1371/journal.pone.0259043 (PMC8553138; doi:10.1371/journal.pone.0259043)
Supplement: S2 File — (XLSX) [file pone.0259043.s003.xlsx]

## Sheet: Figure 2 Data Set
	NIs vs islets
INS	-3.70698	-5.07495
GCG	-2.41611	-2.5362
SST	-1.91225	-3.02151
PPY	-2.16831	-3.40098
PDX1	-2.59153	-4.18385
UCN3	-2.26825	-2.95029

## Sheet: Figure 3A Data Set
	NI base	NI Pre linbit	NI D0	NI D7	NI D14	NI D21	NI D28	V base	V pre linbit	VD0	V D7	V D14	V D21	V D28	NI D30	V D30	NI D38	V D38	NI D42	V D42	NI D 49	V D49	NI D56	V D56	NI D59	V D59
1	115	442	104	110	74	192	104	104	326	174	215	267	251	380	172	452	299	419	359	456	474		376		428
2	113	410	120	375	100	92	102	100	600	126	127	287	451	492	102	414	102	512	121	438	146	600	520	507	122	531
3	100	329	181	96	103	160	101	100	349	96	222	413	270	150	102	220	191	178	297	366	473	556	401	499	349	416
4	117	315	179	86	99	93	77	103	392	143	501	527	524	600	121	600	100	590	176	496	196		162		307
5	125	311	193	102	285	181	214	111	368	116	107	137	163	127	175	274	505	314	506	405	468		488		358
6	120	461	116	193	135	185	216	133	331	182	380	434	552	517	163	571	343	600	204	600	509	600	249		440

## Sheet: Fig 3A GTT Data Set
time	hNI treated						vehicle treated						Non-diabetic NOD/SCID controls
0	432	445	380	151	403	226	434	330					158	207	175	146
30	451	503	488	432	596	531	600	586					321	456	410	339
60	457	443	357	406	481	474	600	548					294	305	397	375
120	341	429	352	315	406	406	587	529					180	171	228	223

## Sheet: Fig 3B Data Set
NI D59	V D59	NI D63	V D63	NI D6	V D6	NI D9	V D9	NI D13	V D13	NI D23	V D23	NI D28	V D28	NI D37	V D37	NI D40	V D40	NI D41	V D41
428		493		248		139		178		101		230		173		267		92
588	531	245	227	81	244	54	219	65	341	70	555	42	600	94	571	54	600	35	405
349	416	137	352	225	86	95	38	308	34	246	110	246	240	129	437	198	337	95	155
307		327		190		207		104		170		111		110		209		174
358		143		210		328		100		202		417		392		354		149
440		464		141		51		49		77		88		236		280		115

## Sheet: Fig 3B GTT Data Set
time	hNI treated						vehicle treated						Non-diabetic NOD/SCID controls
0	92	35	95	174	149	115	405	155					158	207	175	146
30	321	430	372	382	271	467	600	600					321	456	410	339
60	260	341	366	348	306	397	600	600					294	305	397	375
120	188	132	315	360	272	398	600	600					180	171	228	223

## Sheet: Figure 3C Data Set
0	30	0	30
0.1	0.15	0.0386	0.0827
0	1.9321	0	0
0	3.5104
2.3536	2.3396
0.98361	1.0468
0.60422	2.185
1.9	2.9
